# Supplementary material for: 6-Methyl-2-phenyl-4,5-dihydro­pyridazin-3(2H)-one
Source: Acta Crystallogr Sect E Struct Rep Online. 2011 Jun 18;67(Pt 7):o1709. doi: 10.1107/S1600536811021970 (PMC3151939; doi:10.1107/S1600536811021970)
Supplement: Supplementary file 2 [file e-67-o1709-Isup2.hkl]

# 
# h,k,l, Fc-squared, Fo-squared, sigma(Fo-squared) and status flag 
# 
data_I
_shelx_title ' zouihri_OA359_DRX1_0m in P2(1)' 
_shelx_refln_list_code          4 
_shelx_F_calc_maximum       51.29 
_exptl_crystal_F_000       200.00 
_reflns_d_resolution_high  0.7700 
 
loop_ 
 _symmetry_equiv_pos_as_xyz 
 'x, y, z' 
 '-x, y+1/2, -z' 
 
_cell_length_a     6.4151 
_cell_length_b     7.9010 
_cell_length_c    10.1888 
_cell_angle_alpha  90.000 
_cell_angle_beta  106.607 
_cell_angle_gamma  90.000 
 
_shelx_F_squared_multiplier     1.000 
 
loop_ 
 _refln_index_h 
 _refln_index_k 
 _refln_index_l 
 _refln_F_squared_calc 
 _refln_F_squared_meas 
 _refln_F_squared_sigma 
 _refln_observed_status 
   1   0   0        3.04        2.60      0.05 o 
   2   0   0       74.59       78.48      0.86 o 
   3   0   0        5.89        5.83      0.11 o 
   4   0   0       30.54       29.37      0.40 o 
   5   0   0       33.66       34.64      0.48 o 
   6   0   0      151.96      155.06      2.42 o 
   7   0   0        0.08        0.07      0.08 o 
   1   1   0     2319.24     2343.52     64.51 o 
   2   1   0       19.66       24.62      0.22 o 
   3   1   0       47.22       50.14      0.44 o 
   4   1   0      122.35      116.17      1.08 o 
   5   1   0      286.39      285.64      2.52 o 
   6   1   0       34.44       34.49      0.40 o 
   7   1   0        5.21        5.17      0.13 o 
   0   2   0     2432.34     2603.90     99.85 o 
   1   2   0     2596.85     2638.71     58.03 o 
   2   2   0       24.94       23.21      0.22 o 
   3   2   0       21.45       20.99      0.20 o 
   4   2   0       85.45       81.98      0.74 o 
   5   2   0       24.76       23.38      0.23 o 
   6   2   0       19.89       20.80      0.29 o 
   7   2   0        6.27        5.67      0.48 o 
   1   3   0       34.60       34.31      0.30 o 
   2   3   0      160.50      177.28      1.47 o 
   3   3   0       28.83       30.96      0.32 o 
   4   3   0      117.60      116.52      1.04 o 
   5   3   0      112.56      112.34      1.10 o 
   6   3   0        3.87        4.87      0.41 o 
   7   3   0        0.88        0.88      0.12 o 
   0   4   0      111.90      109.88      1.48 o 
   1   4   0      650.33      711.12      6.07 o 
   2   4   0       71.09       74.42      0.66 o 
   3   4   0       25.46       23.63      0.24 o 
   4   4   0       59.00       58.55      0.67 o 
   5   4   0       19.71       19.74      0.32 o 
   6   4   0        0.44        0.48      0.10 o 
   7   4   0       10.52       11.00      0.37 o 
   1   5   0       63.48       60.36      0.60 o 
   2   5   0       22.56       25.11      0.26 o 
   3   5   0        2.75        2.89      0.08 o 
   4   5   0       90.44       87.59      1.13 o 
   5   5   0       10.36       10.74      0.21 o 
   6   5   0       13.28       14.52      0.34 o 
   0   6   0      222.04      235.15      3.60 o 
   1   6   0        5.97        5.81      0.12 o 
   2   6   0       18.60       18.45      0.22 o 
   3   6   0        5.95        5.11      0.11 o 
   4   6   0        4.89        4.78      0.13 o 
   5   6   0        1.69        1.98      0.09 o 
   6   6   0        5.48        5.22      0.20 o 
   1   7   0        6.00        6.07      0.19 o 
   2   7   0        6.08        5.63      0.23 o 
   3   7   0        7.57        7.71      0.16 o 
   4   7   0        4.15        4.04      0.12 o 
   5   7   0       12.50       14.16      0.28 o 
   0   8   0       10.47       10.49      0.47 o 
   1   8   0        7.97        7.85      0.28 o 
   2   8   0        9.37        9.10      0.36 o 
   3   8   0        0.92        0.82      0.10 o 
   4   8   0        0.15        0.20      0.07 o 
   5   8   0        0.69        1.01      0.15 o 
   1   9   0        1.02        1.20      0.15 o 
   2   9   0        0.57        0.39      0.15 o 
   3   9   0       11.01       11.81      0.39 o 
   0  10   0        1.38        1.58      0.22 o 
   1  10   0        1.02        0.76      0.13 o 
  -8   0   1        0.81        0.47      0.26 o 
  -7   0   1        4.91        4.82      0.21 o 
  -6   0   1        6.21        6.18      0.24 o 
  -5   0   1       28.10       27.75      0.39 o 
  -4   0   1        4.53        6.65      0.11 o 
  -3   0   1       54.36       51.11      0.61 o 
  -2   0   1      163.40      177.62      2.06 o 
  -1   0   1      517.57      531.65      7.22 o 
   0   0   1      619.89      414.55     17.70 o 
   1   0   1      334.93      329.61      5.02 o 
   2   0   1      150.70      139.24      2.48 o 
   3   0   1       74.84       73.85      0.88 o 
   4   0   1        0.00        0.73      0.18 o 
   5   0   1        0.56        0.65      0.09 o 
   6   0   1        2.22        2.72      0.13 o 
   7   0   1        1.14        0.78      0.10 o 
  -8   1   1        2.86        2.49      0.20 o 
  -7   1   1        9.21        8.42      0.16 o 
  -6   1   1       98.00       95.56      1.00 o 
  -5   1   1       13.09       11.37      0.13 o 
  -4   1   1        3.28        3.72      0.05 o 
  -3   1   1       47.89       50.96      0.41 o 
  -2   1   1      313.07      306.97      2.49 o 
  -1   1   1     1414.72     1473.59     26.40 o 
   0   1   1      538.46      521.74      4.62 o 
   1   1   1      452.42      428.25      4.23 o 
   2   1   1      159.91      155.13      1.42 o 
   3   1   1        7.25        6.62      0.08 o 
   4   1   1       73.33       72.49      0.61 o 
   5   1   1       22.87       24.16      0.25 o 
   6   1   1        9.28       10.01      0.17 o 
   7   1   1        0.07        0.00      0.07 o 
  -7   2   1        3.21        3.21      0.13 o 
  -6   2   1       22.92       21.98      0.34 o 
  -5   2   1       12.75       11.31      0.15 o 
  -4   2   1       45.66       44.61      0.42 o 
  -3   2   1       55.35       57.06      0.54 o 
  -2   2   1       32.68       34.58      0.30 o 
  -1   2   1     2265.54     2417.39     50.78 o 
   0   2   1     2630.18     2495.02     49.27 o 
   1   2   1      106.75      117.83      0.92 o 
   2   2   1       48.42       51.65      0.43 o 
   3   2   1       39.13       46.34      0.41 o 
   4   2   1       87.15       85.49      0.71 o 
   5   2   1       65.10       67.93      0.60 o 
   6   2   1       28.24       28.49      0.41 o 
   7   2   1        1.53        1.72      0.10 o 
  -7   3   1       14.75       14.96      0.36 o 
  -6   3   1        4.34        3.97      0.14 o 
  -5   3   1      139.95      136.76      1.40 o 
  -4   3   1       16.29       16.28      0.18 o 
  -3   3   1       29.00       29.97      0.30 o 
  -2   3   1      208.94      226.86      2.13 o 
  -1   3   1      102.16      106.00      0.92 o 
   0   3   1       86.92       89.77      0.82 o 
   1   3   1      804.59      825.88      6.56 o 
   2   3   1       59.39       67.34      0.55 o 
   3   3   1       11.10       10.28      0.11 o 
   4   3   1       75.03       71.89      0.60 o 
   5   3   1       31.85       33.67      0.42 o 
   6   3   1        2.43        2.83      0.15 o 
   7   3   1        3.07        3.19      0.17 o 
  -7   4   1        4.60        5.11      0.36 o 
  -6   4   1        0.84        0.71      0.10 o 
  -5   4   1        5.63        5.77      0.14 o 
  -4   4   1       25.32       25.73      0.32 o 
  -3   4   1       25.97       22.51      0.26 o 
  -2   4   1      149.06      149.90      1.44 o 
  -1   4   1      311.90      334.80      3.14 o 
   0   4   1      228.29      229.52      1.90 o 
   1   4   1      249.21      243.53      2.29 o 
   2   4   1       56.50       58.46      0.52 o 
   3   4   1       59.13       57.78      0.53 o 
   4   4   1       49.75       50.68      0.48 o 
   5   4   1        6.82        6.22      0.16 o 
   6   4   1        0.77        0.77      0.11 o 
   7   4   1        0.78        0.40      0.15 o 
  -7   5   1        1.28        1.51      0.17 o 
  -6   5   1       19.84       21.95      0.45 o 
  -5   5   1       11.29       11.64      0.22 o 
  -4   5   1       15.66       16.36      0.27 o 
  -3   5   1        5.56        5.00      0.09 o 
  -2   5   1       85.97       93.51      0.88 o 
  -1   5   1        7.22        7.61      0.10 o 
   0   5   1       32.37       35.79      0.36 o 
   1   5   1       29.68       27.90      0.28 o 
   2   5   1       14.36       16.10      0.17 o 
   3   5   1       18.37       18.06      0.26 o 
   4   5   1       60.74       61.13      0.81 o 
   5   5   1        0.12        0.00      0.08 o 
   6   5   1        4.96        5.66      0.23 o 
  -6   6   1        0.07        0.00      0.11 o 
  -5   6   1        2.14        1.96      0.13 o 
  -4   6   1        1.53        1.31      0.07 o 
  -3   6   1        8.18        8.10      0.14 o 
  -2   6   1       61.99       59.45      0.63 o 
  -1   6   1       41.73       43.62      0.59 o 
   0   6   1       26.33       26.14      0.34 o 
   1   6   1       27.74       29.02      0.33 o 
   2   6   1        1.68        1.39      0.07 o 
   3   6   1       43.73       43.77      0.59 o 
   4   6   1        5.68        6.05      0.14 o 
   5   6   1        0.18        0.12      0.06 o 
   6   6   1        2.05        2.19      0.15 o 
  -5   7   1        0.49        0.56      0.07 o 
  -4   7   1        6.45        6.48      0.22 o 
  -3   7   1        8.35        7.25      0.14 o 
  -2   7   1       10.84       10.54      0.19 o 
  -1   7   1       18.17       18.96      0.35 o 
   0   7   1       20.51       20.21      0.43 o 
   1   7   1        8.08        7.29      0.26 o 
   2   7   1        1.58        1.48      0.11 o 
   3   7   1       17.14       18.42      0.42 o 
   4   7   1        4.75        4.59      0.13 o 
   5   7   1        5.59        5.86      0.17 o 
  -5   8   1        1.27        1.51      0.17 o 
  -4   8   1        2.98        2.99      0.13 o 
  -3   8   1        3.69        3.23      0.11 o 
  -2   8   1        2.32        2.31      0.15 o 
  -1   8   1       22.09       22.72      0.59 o 
   0   8   1        9.87        9.84      0.32 o 
   1   8   1        0.88        0.98      0.12 o 
   2   8   1       16.00       17.29      0.50 o 
   3   8   1        1.77        1.24      0.12 o 
   4   8   1        3.32        3.59      0.18 o 
  -3   9   1        3.97        3.60      0.37 o 
  -2   9   1        0.73        1.17      0.12 o 
  -1   9   1        4.01        4.04      0.21 o 
   0   9   1        0.87        1.15      0.28 o 
   1   9   1        0.61        0.65      0.20 o 
   2   9   1        0.16        0.14      0.12 o 
   3   9   1        3.57        3.91      0.24 o 
  -1  10   1        0.65        0.60      0.12 o 
   0  10   1        2.66        2.89      0.19 o 
   1  10   1        1.07        0.99      0.15 o 
  -8   0   2        0.25        0.03      0.29 o 
  -7   0   2       14.53       15.96      0.38 o 
  -6   0   2        0.63        0.35      0.13 o 
  -5   0   2       14.52       13.66      0.18 o 
  -4   0   2        9.59       10.28      0.14 o 
  -3   0   2       58.14       71.31      0.77 o 
  -2   0   2      162.63      165.40      1.76 o 
  -1   0   2      133.50      126.27      1.32 o 
   0   0   2        0.81        0.70      0.02 o 
   1   0   2       63.96       68.05      1.09 o 
   2   0   2       33.29       41.82      0.54 o 
   3   0   2      664.69      717.18     12.29 o 
   4   0   2        0.81        0.40      0.04 o 
   5   0   2       20.93       21.39      0.36 o 
   6   0   2        2.58        2.45      0.12 o 
   7   0   2        0.00        0.21      0.10 o 
  -8   1   2        2.96        3.25      0.15 o 
  -7   1   2        7.41        7.75      0.17 o 
  -6   1   2       14.96       15.03      0.25 o 
  -5   1   2        9.31        9.82      0.12 o 
  -4   1   2        8.69        9.90      0.11 o 
  -3   1   2      371.82      389.18      3.39 o 
  -2   1   2      979.43      987.44      8.21 o 
  -1   1   2      990.01      982.41     13.42 o 
   0   1   2      657.22      629.35      6.18 o 
   1   1   2      220.65      225.09      1.98 o 
   2   1   2       48.07       59.73      0.54 o 
   3   1   2       86.44       94.99      0.85 o 
   4   1   2       14.86       15.15      0.17 o 
   5   1   2        6.11        5.35      0.12 o 
   6   1   2        6.41        5.98      0.15 o 
   7   1   2       10.59       10.95      0.25 o 
  -8   2   2        3.49        4.61      0.26 o 
  -7   2   2        2.75        3.49      0.13 o 
  -6   2   2        2.13        1.53      0.08 o 
  -5   2   2        4.75        4.83      0.11 o 
  -4   2   2       50.89       51.99      0.48 o 
  -3   2   2       64.82       73.45      0.63 o 
  -2   2   2       18.08       18.78      0.19 o 
  -1   2   2      179.23      180.26      2.06 o 
   0   2   2      418.94      394.21      3.42 o 
   1   2   2        5.22        4.70      0.05 o 
   2   2   2      433.56      468.53      3.95 o 
   3   2   2       83.12       93.28      0.87 o 
   4   2   2       46.52       44.88      0.43 o 
   5   2   2        1.99        1.92      0.06 o 
   6   2   2        6.57        6.87      0.15 o 
   7   2   2        1.49        1.53      0.16 o 
  -7   3   2        9.10        9.51      0.27 o 
  -6   3   2        1.52        1.16      0.08 o 
  -5   3   2        7.58        7.41      0.14 o 
  -4   3   2       10.20        9.72      0.14 o 
  -3   3   2        0.94        0.69      0.04 o 
  -2   3   2      722.29      784.60      7.77 o 
  -1   3   2       17.25       17.34      0.21 o 
   0   3   2      245.79      242.56      2.10 o 
   1   3   2      379.92      396.21      3.29 o 
   2   3   2       18.24       15.76      0.15 o 
   3   3   2        3.39        2.70      0.05 o 
   4   3   2       51.81       53.43      0.48 o 
   5   3   2       14.76       15.98      0.21 o 
   6   3   2        5.03        5.35      0.13 o 
   7   3   2        4.49        4.76      0.25 o 
  -7   4   2        3.73        3.78      0.21 o 
  -6   4   2        3.28        3.31      0.15 o 
  -5   4   2        2.94        2.47      0.09 o 
  -4   4   2       25.12       23.84      0.28 o 
  -3   4   2        5.65        5.46      0.09 o 
  -2   4   2       67.90       58.47      0.65 o 
  -1   4   2       31.44       30.24      0.32 o 
   0   4   2       66.76       67.17      0.59 o 
   1   4   2       81.46       82.38      0.72 o 
   2   4   2       98.59      108.23      0.92 o 
   3   4   2       89.35       86.76      0.75 o 
   4   4   2       17.17       16.97      0.21 o 
   5   4   2        0.37        0.34      0.06 o 
   6   4   2        4.74        5.43      0.20 o 
  -7   5   2        0.51        0.53      0.14 o 
  -6   5   2        4.10        4.57      0.18 o 
  -5   5   2       13.07       11.86      0.29 o 
  -4   5   2       26.40       24.12      0.31 o 
  -3   5   2       97.54       99.39      1.09 o 
  -2   5   2       22.72       24.05      0.34 o 
  -1   5   2       55.09       57.07      0.59 o 
   0   5   2       15.03       15.51      0.16 o 
   1   5   2       62.51       63.64      0.62 o 
   2   5   2       68.18       67.22      0.67 o 
   3   5   2       34.10       34.93      0.35 o 
   4   5   2        7.58        7.77      0.16 o 
   5   5   2        0.68        0.57      0.07 o 
   6   5   2        1.25        1.82      0.14 o 
  -6   6   2        0.37        0.58      0.12 o 
  -5   6   2        0.40        0.50      0.08 o 
  -4   6   2        7.31        7.32      0.17 o 
  -3   6   2       37.54       35.29      0.49 o 
  -2   6   2       12.42       10.89      0.19 o 
  -1   6   2        1.62        1.44      0.05 o 
   0   6   2       15.14       13.91      0.20 o 
   1   6   2        9.22        9.22      0.23 o 
   2   6   2       60.03       59.25      0.67 o 
   3   6   2       61.24       61.25      0.80 o 
   4   6   2        2.04        2.29      0.10 o 
   5   6   2        0.67        0.43      0.08 o 
   6   6   2        0.21        0.02      0.13 o 
  -6   7   2        2.05        2.86      0.22 o 
  -5   7   2        2.44        2.23      0.15 o 
  -4   7   2        3.33        3.48      0.13 o 
  -3   7   2        1.74        2.25      0.10 o 
  -2   7   2        6.56        6.13      0.16 o 
  -1   7   2       19.58       20.49      0.31 o 
   0   7   2        6.10        5.41      0.15 o 
   1   7   2        3.50        3.09      0.15 o 
   2   7   2       18.16       18.14      0.44 o 
   3   7   2       12.22       12.22      0.32 o 
   4   7   2        3.68        3.67      0.11 o 
   5   7   2        3.49        4.14      0.20 o 
  -5   8   2        0.09        0.00      0.10 o 
  -4   8   2        1.02        1.41      0.15 o 
  -3   8   2       11.90       11.02      0.27 o 
  -2   8   2       12.59       13.20      0.63 o 
  -1   8   2       19.14       19.97      0.53 o 
   0   8   2        0.04        0.00      0.09 o 
   1   8   2        1.38        1.47      0.14 o 
   2   8   2        7.66        7.78      0.31 o 
   3   8   2        3.32        3.20      0.17 o 
   4   8   2        6.71        6.94      0.25 o 
  -4   9   2        1.02        0.08      0.23 o 
  -3   9   2        2.51        2.60      0.32 o 
  -2   9   2        7.17        7.61      0.48 o 
  -1   9   2        3.63        3.16      0.19 o 
   0   9   2        4.47        4.63      0.23 o 
   1   9   2        2.29        2.17      0.22 o 
   2   9   2        5.43        5.72      0.35 o 
   3   9   2        2.78        2.60      0.24 o 
  -1  10   2        0.33        0.59      0.22 o 
   0  10   2        5.92        5.95      0.49 o 
  -8   0   3        0.49        0.79      0.22 o 
  -7   0   3        8.64        8.85      0.22 o 
  -6   0   3        0.56        0.59      0.09 o 
  -5   0   3        2.55        2.58      0.06 o 
  -4   0   3      174.61      187.41      2.01 o 
  -3   0   3      219.49      234.70      2.50 o 
  -2   0   3       52.05       52.29      0.53 o 
  -1   0   3       30.69       30.00      0.35 o 
   0   0   3      475.69      454.92      8.14 o 
   1   0   3      256.40      264.89      3.27 o 
   2   0   3      625.61      706.22      8.69 o 
   3   0   3        0.29        0.45      0.10 o 
   4   0   3        0.05        0.13      0.03 o 
   5   0   3       20.83       20.16      0.39 o 
   6   0   3        8.38        9.18      0.38 o 
   7   0   3        1.16        1.08      0.21 o 
  -8   1   3        0.17        0.13      0.12 o 
  -7   1   3        1.09        1.28      0.07 o 
  -6   1   3        0.16        0.00      0.06 o 
  -5   1   3        0.94        0.95      0.03 o 
  -4   1   3       49.03       49.66      0.44 o 
  -3   1   3      686.26      726.20      6.31 o 
  -2   1   3       34.01       32.04      0.28 o 
  -1   1   3       57.96       55.61      0.51 o 
   0   1   3      158.86      163.22      1.45 o 
   1   1   3      111.43      105.05      0.90 o 
   2   1   3      151.49      163.76      1.45 o 
   3   1   3      120.66      135.15      1.21 o 
   4   1   3        2.74        2.26      0.06 o 
   5   1   3        1.17        1.01      0.06 o 
   6   1   3        0.94        1.03      0.09 o 
   7   1   3        8.83       10.49      0.29 o 
  -8   2   3        9.76       11.20      0.24 o 
  -7   2   3        7.19        8.17      0.29 o 
  -6   2   3        3.46        3.12      0.18 o 
  -5   2   3        5.91        5.03      0.09 o 
  -4   2   3       27.26       26.61      0.31 o 
  -3   2   3       10.90       12.13      0.12 o 
  -2   2   3      208.91      194.08      2.16 o 
  -1   2   3      224.00      213.33      2.40 o 
   0   2   3       79.47       86.81      0.80 o 
   1   2   3       21.82       22.84      0.21 o 
   2   2   3      338.66      351.97      2.97 o 
   3   2   3       25.91       26.97      0.27 o 
   4   2   3       11.39       11.64      0.14 o 
   5   2   3        6.32        5.21      0.19 o 
   6   2   3       11.22       10.95      0.20 o 
   7   2   3        0.38        0.45      0.15 o 
  -7   3   3        0.93        1.25      0.09 o 
  -6   3   3        2.15        2.13      0.09 o 
  -5   3   3       24.43       22.42      0.28 o 
  -4   3   3       39.76       41.21      0.41 o 
  -3   3   3        8.12        7.73      0.11 o 
  -2   3   3      323.48      335.63      3.33 o 
  -1   3   3       15.82       15.88      0.19 o 
   0   3   3        7.46        7.20      0.08 o 
   1   3   3      317.12      312.80      2.73 o 
   2   3   3       34.07       38.14      0.33 o 
   3   3   3        2.85        2.61      0.05 o 
   4   3   3       19.94       18.87      0.20 o 
   5   3   3        0.50        0.48      0.06 o 
   6   3   3        8.95        9.86      0.20 o 
  -7   4   3        1.47        1.48      0.15 o 
  -6   4   3        6.93        7.29      0.21 o 
  -5   4   3        3.29        3.33      0.10 o 
  -4   4   3       20.43       19.54      0.23 o 
  -3   4   3       51.30       57.85      0.59 o 
  -2   4   3        7.60        5.97      0.14 o 
  -1   4   3       37.55       37.64      0.43 o 
   0   4   3       78.22       81.43      0.69 o 
   1   4   3      107.56      112.98      1.04 o 
   2   4   3       37.12       37.45      0.34 o 
   3   4   3       68.33       70.11      0.61 o 
   4   4   3        0.80        1.21      0.05 o 
   5   4   3        1.50        1.66      0.06 o 
   6   4   3        2.33        2.46      0.19 o 
  -7   5   3        0.38        0.31      0.12 o 
  -6   5   3        1.15        1.40      0.17 o 
  -5   5   3       12.64       12.21      0.35 o 
  -4   5   3        2.21        1.76      0.07 o 
  -3   5   3       21.29       20.37      0.31 o 
  -2   5   3       82.85       82.77      0.98 o 
  -1   5   3       21.96       22.09      0.29 o 
   0   5   3       31.40       31.11      0.34 o 
   1   5   3      164.26      165.30      1.51 o 
   2   5   3       11.93       12.40      0.15 o 
   3   5   3        0.14        0.15      0.04 o 
   4   5   3       21.23       20.36      0.32 o 
   5   5   3        5.21        5.75      0.15 o 
   6   5   3        7.37        9.33      0.28 o 
  -6   6   3        2.02        2.03      0.15 o 
  -5   6   3        4.39        3.78      0.19 o 
  -4   6   3       19.37       19.72      0.35 o 
  -3   6   3       41.59       41.74      0.63 o 
  -2   6   3       50.32       48.16      0.59 o 
  -1   6   3       31.87       28.89      0.37 o 
   0   6   3        4.49        4.73      0.08 o 
   1   6   3       70.17       66.20      0.73 o 
   2   6   3        9.55        9.58      0.18 o 
   3   6   3       35.37       35.79      0.71 o 
   4   6   3       12.66       11.66      0.23 o 
   5   6   3        1.49        1.58      0.10 o 
  -6   7   3        0.18        0.13      0.15 o 
  -5   7   3        3.68        3.49      0.20 o 
  -4   7   3       39.92       37.25      0.82 o 
  -3   7   3       14.73       15.19      0.32 o 
  -2   7   3        9.57        8.51      0.21 o 
  -1   7   3       17.61       17.33      0.33 o 
   0   7   3        8.57        8.74      0.24 o 
   1   7   3       11.46       11.27      0.36 o 
   2   7   3       87.74       85.60      1.55 o 
   3   7   3        8.85        8.46      0.26 o 
   4   7   3        0.12        0.00      0.14 o 
   5   7   3        3.23        3.58      0.33 o 
  -5   8   3        1.54        1.57      0.20 o 
  -4   8   3        0.93        0.64      0.11 o 
  -3   8   3       12.52       12.65      0.32 o 
  -2   8   3        1.23        1.37      0.11 o 
  -1   8   3        5.58        5.59      0.39 o 
   0   8   3        5.63        5.98      0.25 o 
   1   8   3       17.12       17.36      0.50 o 
   2   8   3       16.87       16.06      0.57 o 
   3   8   3        2.18        1.79      0.21 o 
   4   8   3        2.51        3.36      0.19 o 
  -3   9   3        3.48        3.42      0.36 o 
  -2   9   3        4.44        6.13      0.47 o 
  -1   9   3        8.78        8.12      0.49 o 
   0   9   3        6.09        6.59      0.43 o 
   1   9   3        6.25        6.87      0.29 o 
   2   9   3        4.42        4.14      0.25 o 
  -8   0   4        0.03        0.00      0.12 o 
  -7   0   4        2.77        2.76      0.19 o 
  -6   0   4        0.40        0.72      0.28 o 
  -5   0   4       46.34       39.10      0.48 o 
  -4   0   4       55.10       51.03      0.57 o 
  -3   0   4        0.27        0.45      0.06 o 
  -2   0   4       27.86       27.70      0.29 o 
  -1   0   4      215.83      207.54      2.33 o 
   0   0   4       78.83       87.08      1.09 o 
   1   0   4        1.04        0.66      0.04 o 
   2   0   4       21.64       21.31      0.33 o 
   3   0   4       13.77       14.48      0.23 o 
   4   0   4        3.15        3.52      0.09 o 
   5   0   4       38.76       36.12      0.74 o 
   6   0   4        3.34        3.58      0.26 o 
  -8   1   4        0.55        0.53      0.11 o 
  -7   1   4        3.28        2.84      0.09 o 
  -6   1   4        4.91        4.40      0.08 o 
  -5   1   4        2.90        3.44      0.06 o 
  -4   1   4        3.16        2.75      0.05 o 
  -3   1   4       21.12       20.96      0.18 o 
  -2   1   4       88.98       89.82      0.70 o 
  -1   1   4      436.86      444.81      3.69 o 
   0   1   4      159.76      165.41      1.40 o 
   1   1   4       16.62       17.73      0.17 o 
   2   1   4       27.81       29.92      0.28 o 
   3   1   4        8.81       11.04      0.13 o 
   4   1   4       20.20       17.89      0.20 o 
   5   1   4        9.90       10.12      0.21 o 
   6   1   4        0.01        0.00      0.08 o 
  -8   2   4        1.43        1.36      0.12 o 
  -7   2   4        2.73        2.76      0.10 o 
  -6   2   4       13.00       11.99      0.17 o 
  -5   2   4        7.34        7.47      0.11 o 
  -4   2   4       54.05       58.40      0.54 o 
  -3   2   4       35.27       39.48      0.36 o 
  -2   2   4       38.38       47.70      0.43 o 
  -1   2   4      256.36      257.63      2.61 o 
   0   2   4      227.02      234.81      2.17 o 
   1   2   4       42.29       48.54      0.45 o 
   2   2   4       85.82       91.64      0.83 o 
   3   2   4        7.55        8.40      0.10 o 
   4   2   4       14.27       13.33      0.18 o 
   5   2   4       12.84       11.45      0.22 o 
   6   2   4        5.78        5.54      0.16 o 
  -7   3   4        8.70        9.50      0.19 o 
  -6   3   4        3.18        2.91      0.09 o 
  -5   3   4       15.16       12.80      0.19 o 
  -4   3   4       10.86       10.78      0.15 o 
  -3   3   4       53.79       49.44      0.61 o 
  -2   3   4       24.82       25.12      0.30 o 
  -1   3   4      129.24      135.77      1.47 o 
   0   3   4      223.22      222.73      1.95 o 
   1   3   4      132.23      134.95      1.19 o 
   2   3   4        3.03        3.77      0.06 o 
   3   3   4       35.79       35.24      0.33 o 
   4   3   4        0.42        0.40      0.05 o 
   5   3   4       11.47       10.43      0.18 o 
   6   3   4        2.67        2.65      0.11 o 
  -7   4   4        0.90        1.06      0.11 o 
  -6   4   4       14.50       13.88      0.25 o 
  -5   4   4        4.98        3.95      0.09 o 
  -4   4   4        8.17        7.92      0.13 o 
  -3   4   4       23.72       23.23      0.30 o 
  -2   4   4      234.17      228.31      2.45 o 
  -1   4   4       11.46       10.75      0.15 o 
   0   4   4       57.87       59.38      0.54 o 
   1   4   4       41.60       38.95      0.37 o 
   2   4   4        0.70        0.63      0.03 o 
   3   4   4       20.42       19.95      0.20 o 
   4   4   4       61.73       59.84      0.65 o 
   5   4   4        2.83        2.88      0.08 o 
   6   4   4        0.78        0.54      0.12 o 
  -7   5   4        1.49        1.72      0.10 o 
  -6   5   4        1.12        1.15      0.12 o 
  -5   5   4       33.61       30.50      0.64 o 
  -4   5   4       12.16       10.51      0.19 o 
  -3   5   4       26.12       25.82      0.33 o 
  -2   5   4        1.94        1.66      0.07 o 
  -1   5   4       68.63       67.35      0.75 o 
   0   5   4       33.27       30.26      0.34 o 
   1   5   4      118.94      118.58      1.28 o 
   2   5   4       20.59       19.94      0.22 o 
   3   5   4       25.75       22.91      0.27 o 
   4   5   4        0.49        0.55      0.06 o 
   5   5   4        4.59        4.71      0.20 o 
  -6   6   4        1.27        0.89      0.14 o 
  -5   6   4        8.76        8.61      0.30 o 
  -4   6   4       15.57       14.35      0.29 o 
  -3   6   4        2.91        2.83      0.13 o 
  -2   6   4       26.85       26.62      0.39 o 
  -1   6   4        2.03        1.89      0.06 o 
   0   6   4       44.15       43.00      0.50 o 
   1   6   4       11.22       12.51      0.38 o 
   2   6   4        2.41        1.87      0.07 o 
   3   6   4        5.09        5.68      0.21 o 
   4   6   4        3.77        3.35      0.13 o 
   5   6   4        0.21        0.38      0.11 o 
  -6   7   4        0.37        0.18      0.17 o 
  -5   7   4        8.53        8.29      0.46 o 
  -4   7   4       12.58       12.44      0.30 o 
  -3   7   4        7.58        8.04      0.22 o 
  -2   7   4        0.24        0.05      0.07 o 
  -1   7   4        8.25        8.67      0.25 o 
   0   7   4        5.57        5.90      0.14 o 
   1   7   4       13.50       13.41      0.30 o 
   2   7   4        6.82        6.51      0.32 o 
   3   7   4        2.32        2.18      0.14 o 
   4   7   4        0.03        0.00      0.09 o 
  -5   8   4        0.24        0.25      0.18 o 
  -4   8   4       10.77       11.77      0.30 o 
  -3   8   4        9.41       10.71      0.27 o 
  -2   8   4        6.93        7.00      0.21 o 
  -1   8   4       14.25       14.91      0.33 o 
   0   8   4       28.97       30.23      0.82 o 
   1   8   4        5.41        6.07      0.27 o 
   2   8   4        8.81        9.29      0.36 o 
   3   8   4       10.28        9.90      0.40 o 
  -3   9   4        0.11        0.11      0.23 o 
  -2   9   4        0.43        0.64      0.24 o 
  -1   9   4        2.17        2.88      0.32 o 
   0   9   4        9.02        9.10      0.29 o 
   1   9   4       15.99       16.73      0.50 o 
   2   9   4       10.29       10.15      0.39 o 
  -8   0   5        0.35        0.00      0.17 o 
  -7   0   5        0.10        0.03      0.09 o 
  -6   0   5       14.66       11.84      0.26 o 
  -5   0   5       24.80       18.62      0.26 o 
  -4   0   5        7.49        9.17      0.15 o 
  -3   0   5        0.10        1.09      0.06 o 
  -2   0   5      233.20      241.72      2.76 o 
  -1   0   5      227.72      238.09      2.68 o 
   0   0   5       67.11       70.80      0.89 o 
   1   0   5       20.46       19.92      0.28 o 
   2   0   5        1.71        1.22      0.06 o 
   3   0   5        8.23        7.80      0.17 o 
   4   0   5        9.53        7.97      0.16 o 
   5   0   5       15.62       13.32      0.57 o 
   6   0   5        5.26        4.94      0.53 o 
  -8   1   5        0.56        0.48      0.09 o 
  -7   1   5       12.22       11.25      0.16 o 
  -6   1   5       10.32        9.48      0.13 o 
  -5   1   5        6.65        6.16      0.08 o 
  -4   1   5        0.29        0.12      0.02 o 
  -3   1   5       71.81       69.00      0.56 o 
  -2   1   5       64.13       65.55      0.57 o 
  -1   1   5      568.71      625.16      5.18 o 
   0   1   5      124.84      142.52      1.21 o 
   1   1   5       41.87       45.33      0.42 o 
   2   1   5        6.23        7.02      0.09 o 
   3   1   5       38.28       39.54      0.41 o 
   4   1   5       57.32       52.67      0.63 o 
   5   1   5       13.41       12.01      0.31 o 
   6   1   5        1.63        1.40      0.15 o 
  -8   2   5        0.06        0.00      0.08 o 
  -7   2   5        1.51        1.17      0.06 o 
  -6   2   5       28.49       24.02      0.26 o 
  -5   2   5        9.68        8.82      0.11 o 
  -4   2   5        4.06        3.75      0.07 o 
  -3   2   5       19.46       17.38      0.19 o 
  -2   2   5       36.58       39.94      0.40 o 
  -1   2   5      228.82      241.04      2.10 o 
   0   2   5       17.13       18.69      0.20 o 
   1   2   5       59.39       55.24      0.49 o 
   2   2   5       17.12       16.33      0.17 o 
   3   2   5        0.13        0.06      0.03 o 
   4   2   5       27.46       23.83      0.32 o 
   5   2   5        0.41        0.31      0.08 o 
   6   2   5        0.19        0.08      0.11 o 
  -7   3   5        1.61        1.40      0.07 o 
  -6   3   5        4.65        4.26      0.09 o 
  -5   3   5       14.18       14.02      0.20 o 
  -4   3   5       33.61       30.40      0.39 o 
  -3   3   5        9.89        8.97      0.13 o 
  -2   3   5      130.88      126.90      1.50 o 
  -1   3   5       12.60       13.61      0.17 o 
   0   3   5       94.03       92.65      0.83 o 
   1   3   5       24.24       25.75      0.26 o 
   2   3   5       38.73       36.18      0.33 o 
   3   3   5       58.57       51.66      0.52 o 
   4   3   5       11.68       12.72      0.19 o 
   5   3   5        2.42        2.75      0.10 o 
   6   3   5        3.00        3.81      0.12 o 
  -7   4   5        3.60        3.69      0.15 o 
  -6   4   5       11.60       10.19      0.20 o 
  -5   4   5       19.84       17.43      0.29 o 
  -4   4   5        8.41        7.61      0.18 o 
  -3   4   5        3.09        3.75      0.10 o 
  -2   4   5       42.90       43.52      0.55 o 
  -1   4   5        0.44        0.80      0.05 o 
   0   4   5      118.17      120.56      1.24 o 
   1   4   5       23.64       21.90      0.22 o 
   2   4   5       14.33       14.81      0.17 o 
   3   4   5        7.21        6.54      0.11 o 
   4   4   5        4.03        3.43      0.09 o 
   5   4   5        0.08        0.02      0.05 o 
  -7   5   5        0.27        0.75      0.20 o 
  -6   5   5        4.26        4.11      0.41 o 
  -5   5   5       11.52       10.39      0.28 o 
  -4   5   5       14.90       14.74      0.26 o 
  -3   5   5       21.97       19.95      0.29 o 
  -2   5   5       64.71       65.85      0.81 o 
  -1   5   5       12.50       12.13      0.19 o 
   0   5   5        1.73        2.35      0.07 o 
   1   5   5       10.60       10.81      0.15 o 
   2   5   5        0.63        0.55      0.05 o 
   3   5   5        3.33        3.39      0.10 o 
   4   5   5       17.24       17.26      0.25 o 
   5   5   5        1.48        2.43      0.12 o 
  -6   6   5        0.73        0.93      0.14 o 
  -5   6   5        6.68        6.50      0.26 o 
  -4   6   5        3.85        4.68      0.16 o 
  -3   6   5        3.29        3.50      0.18 o 
  -2   6   5       13.79       12.37      0.25 o 
  -1   6   5       67.79       66.96      0.99 o 
   0   6   5       25.24       25.02      0.40 o 
   1   6   5        8.47        8.96      0.17 o 
   2   6   5        3.74        3.85      0.11 o 
   3   6   5       15.99       16.01      0.28 o 
   4   6   5        4.50        5.53      0.24 o 
  -5   7   5        4.88        5.24      0.25 o 
  -4   7   5        1.78        2.10      0.24 o 
  -3   7   5        6.83        6.42      0.29 o 
  -2   7   5        2.64        2.76      0.11 o 
  -1   7   5       38.19       37.76      0.66 o 
   0   7   5       27.19       27.13      0.43 o 
   1   7   5       14.58       13.98      0.28 o 
   2   7   5        4.96        5.34      0.15 o 
   3   7   5        0.31        0.00      0.14 o 
   4   7   5        1.72        2.11      0.22 o 
  -4   8   5        1.51        1.66      0.20 o 
  -3   8   5        1.89        1.80      0.12 o 
  -2   8   5        0.45        0.32      0.08 o 
  -1   8   5       19.25       18.34      0.41 o 
   0   8   5       16.27       16.96      0.45 o 
   1   8   5        1.93        1.93      0.24 o 
   2   8   5        1.99        1.88      0.18 o 
   3   8   5        1.18        1.17      0.19 o 
  -3   9   5        1.93        1.31      0.28 o 
  -2   9   5        2.46        2.70      0.34 o 
  -1   9   5        3.56        2.89      0.33 o 
   0   9   5        0.75        0.59      0.24 o 
   1   9   5        2.32        3.26      0.21 o 
  -8   0   6        1.21        1.40      0.14 o 
  -7   0   6        9.43        7.99      0.25 o 
  -6   0   6        0.20        0.11      0.07 o 
  -5   0   6        3.16        2.88      0.14 o 
  -4   0   6       38.10       36.82      0.49 o 
  -3   0   6       51.71       47.98      0.57 o 
  -2   0   6      212.55      231.80      2.86 o 
  -1   0   6      168.73      171.50      1.94 o 
   0   0   6        1.17        0.62      0.03 o 
   1   0   6        0.99        1.05      0.07 o 
   2   0   6       47.38       44.25      0.59 o 
   3   0   6       13.67       12.45      0.22 o 
   4   0   6        4.65        3.21      0.22 o 
   5   0   6        8.50        8.37      0.38 o 
   6   0   6        0.59        0.63      0.25 o 
  -8   1   6        0.17        0.00      0.12 o 
  -7   1   6        3.17        2.80      0.14 o 
  -6   1   6        3.62        3.39      0.08 o 
  -5   1   6        4.38        4.41      0.07 o 
  -4   1   6       15.23       16.21      0.17 o 
  -3   1   6       13.73       14.23      0.13 o 
  -2   1   6       11.54       14.03      0.14 o 
  -1   1   6       17.30       21.57      0.20 o 
   0   1   6       49.59       54.40      0.48 o 
   1   1   6       40.21       37.91      0.36 o 
   2   1   6       91.70       88.76      0.78 o 
   3   1   6       40.98       39.08      0.40 o 
   4   1   6       12.11       11.17      0.22 o 
   5   1   6        1.33        1.45      0.13 o 
  -8   2   6        0.11        0.01      0.11 o 
  -7   2   6        0.56        0.44      0.05 o 
  -6   2   6        6.93        5.69      0.11 o 
  -5   2   6        7.15        7.66      0.15 o 
  -4   2   6       27.95       25.90      0.27 o 
  -3   2   6       72.94       72.07      0.67 o 
  -2   2   6        4.43        4.93      0.08 o 
  -1   2   6        9.55       10.58      0.11 o 
   0   2   6       35.07       37.26      0.39 o 
   1   2   6       55.30       51.03      0.46 o 
   2   2   6       24.41       22.36      0.22 o 
   3   2   6       10.66       10.20      0.16 o 
   4   2   6        0.10        0.05      0.05 o 
   5   2   6        3.06        2.69      0.16 o 
  -7   3   6        2.15        2.07      0.16 o 
  -6   3   6        0.33        0.50      0.05 o 
  -5   3   6       14.71       14.82      0.20 o 
  -4   3   6       27.19       26.33      0.31 o 
  -3   3   6       40.55       38.87      0.55 o 
  -2   3   6       53.39       56.36      0.75 o 
  -1   3   6        0.71        1.11      0.04 o 
   0   3   6        7.82        8.13      0.10 o 
   1   3   6       19.59       18.50      0.19 o 
   2   3   6       20.09       20.77      0.21 o 
   3   3   6       83.50       82.13      0.89 o 
   4   3   6        4.49        3.89      0.15 o 
   5   3   6        0.03        0.02      0.06 o 
  -7   4   6        1.14        1.28      0.08 o 
  -6   4   6        2.28        1.91      0.11 o 
  -5   4   6        0.66        1.01      0.08 o 
  -4   4   6       31.64       32.80      0.40 o 
  -3   4   6       59.80       59.54      0.74 o 
  -2   4   6       68.17       65.36      0.81 o 
  -1   4   6        9.38        9.31      0.13 o 
   0   4   6       40.72       34.68      0.37 o 
   1   4   6       10.51       11.42      0.18 o 
   2   4   6       25.01       24.58      0.30 o 
   3   4   6        8.13        8.35      0.14 o 
   4   4   6        0.47        0.34      0.06 o 
   5   4   6        0.32        0.28      0.06 o 
  -7   5   6        1.13        1.49      0.29 o 
  -6   5   6        0.28        0.18      0.10 o 
  -5   5   6       14.13       14.44      0.35 o 
  -4   5   6        3.02        1.87      0.12 o 
  -3   5   6        5.93        5.95      0.13 o 
  -2   5   6       12.50       11.79      0.20 o 
  -1   5   6       20.49       21.44      0.31 o 
   0   5   6        8.91        6.87      0.14 o 
   1   5   6       69.22       67.81      0.83 o 
   2   5   6       31.09       30.56      0.41 o 
   3   5   6        6.85        6.00      0.15 o 
   4   5   6       10.01       10.64      0.18 o 
  -6   6   6        3.54        3.92      0.37 o 
  -5   6   6        7.18        6.98      0.27 o 
  -4   6   6        1.37        1.10      0.14 o 
  -3   6   6        0.14        0.21      0.20 o 
  -2   6   6       37.68       37.88      0.61 o 
  -1   6   6       17.02       17.04      0.32 o 
   0   6   6       29.18       29.12      0.43 o 
   1   6   6        8.93        7.77      0.16 o 
   2   6   6        0.64        0.66      0.08 o 
   3   6   6        6.67        6.86      0.17 o 
   4   6   6        5.28        5.08      0.42 o 
  -5   7   6        0.88        1.20      0.20 o 
  -4   7   6        4.86        4.37      0.28 o 
  -3   7   6        0.54        0.46      0.09 o 
  -2   7   6       14.54       13.45      0.31 o 
  -1   7   6        1.92        2.06      0.12 o 
   0   7   6        2.14        2.24      0.11 o 
   1   7   6        0.25        0.15      0.07 o 
   2   7   6        7.01        6.85      0.18 o 
   3   7   6        3.95        4.83      0.29 o 
  -4   8   6        0.74        0.46      0.27 o 
  -3   8   6        3.32        3.54      0.19 o 
  -2   8   6        0.27        0.35      0.07 o 
  -1   8   6        8.47        8.60      0.22 o 
   0   8   6        0.18        0.12      0.06 o 
   1   8   6        0.53        0.76      0.13 o 
   2   8   6        1.36        1.65      0.18 o 
  -2   9   6        2.36        1.32      0.30 o 
  -1   9   6        2.79        3.44      0.36 o 
   0   9   6        0.08        0.00      0.21 o 
  -8   0   7        1.51        1.86      0.19 o 
  -7   0   7        0.92        1.21      0.13 o 
  -6   0   7        2.93        2.69      0.14 o 
  -5   0   7       27.42       27.86      0.49 o 
  -4   0   7       65.89       64.34      0.83 o 
  -3   0   7      137.01      134.71      1.68 o 
  -2   0   7      100.76      101.39      1.28 o 
  -1   0   7        5.27        7.04      0.12 o 
   0   0   7        4.14        5.37      0.11 o 
   1   0   7      348.31      329.20      4.08 o 
   2   0   7        0.20        0.03      0.06 o 
   3   0   7        8.37        8.89      0.20 o 
   4   0   7        0.03        0.06      0.13 o 
   5   0   7        2.80        3.44      0.25 o 
  -7   1   7        0.88        0.97      0.08 o 
  -6   1   7        3.43        3.06      0.10 o 
  -5   1   7       40.62       38.37      0.46 o 
  -4   1   7      129.02      124.70      1.15 o 
  -3   1   7       34.19       33.09      0.34 o 
  -2   1   7       17.97       17.52      0.17 o 
  -1   1   7       18.37       20.27      0.19 o 
   0   1   7       23.94       24.84      0.23 o 
   1   1   7       77.55       75.81      0.67 o 
   2   1   7      290.56      283.60      2.41 o 
   3   1   7       19.06       18.08      0.34 o 
   4   1   7        0.56        0.77      0.09 o 
   5   1   7        4.90        3.85      0.19 o 
  -7   2   7        1.89        1.78      0.07 o 
  -6   2   7        2.83        2.47      0.08 o 
  -5   2   7       12.38       12.29      0.17 o 
  -4   2   7      134.16      133.00      1.22 o 
  -3   2   7      292.93      293.27      3.01 o 
  -2   2   7       18.31       19.26      0.23 o 
  -1   2   7       13.00       12.73      0.14 o 
   0   2   7       99.31       96.53      0.96 o 
   1   2   7      100.24       96.59      0.84 o 
   2   2   7      154.87      157.93      1.42 o 
   3   2   7       25.44       24.78      0.36 o 
   4   2   7        4.89        4.75      0.15 o 
   5   2   7        2.70        2.64      0.17 o 
  -7   3   7        2.59        3.06      0.11 o 
  -6   3   7        1.50        1.40      0.06 o 
  -5   3   7       14.64       13.90      0.24 o 
  -4   3   7       62.83       62.58      0.75 o 
  -3   3   7       44.51       42.75      0.55 o 
  -2   3   7        5.02        4.28      0.09 o 
  -1   3   7        0.45        0.35      0.04 o 
   0   3   7       19.98       20.96      0.25 o 
   1   3   7      187.81      181.99      1.70 o 
   2   3   7       60.94       60.99      0.63 o 
   3   3   7       21.51       20.80      0.30 o 
   4   3   7        0.58        0.65      0.08 o 
   5   3   7        0.93        0.94      0.16 o 
  -7   4   7        0.91        0.92      0.10 o 
  -6   4   7        1.57        1.59      0.09 o 
  -5   4   7        5.25        4.86      0.14 o 
  -4   4   7        8.82        8.56      0.20 o 
  -3   4   7       88.96       86.73      1.15 o 
  -2   4   7       43.09       43.61      0.56 o 
  -1   4   7        1.59        1.49      0.05 o 
   0   4   7       54.25       51.47      0.56 o 
   1   4   7       34.71       31.59      0.39 o 
   2   4   7        2.45        1.89      0.08 o 
   3   4   7       25.68       26.41      0.39 o 
   4   4   7        1.72        1.82      0.09 o 
  -6   5   7        0.89        1.05      0.16 o 
  -5   5   7        6.86        6.90      0.28 o 
  -4   5   7        1.44        1.08      0.14 o 
  -3   5   7       18.46       18.54      0.46 o 
  -2   5   7       26.65       26.21      0.41 o 
  -1   5   7        0.88        0.79      0.07 o 
   0   5   7        4.35        4.25      0.12 o 
   1   5   7       21.07       21.19      0.30 o 
   2   5   7       32.22       31.78      0.43 o 
   3   5   7        9.75       10.16      0.21 o 
   4   5   7        0.41        0.44      0.09 o 
  -6   6   7        1.35        1.39      0.23 o 
  -5   6   7        2.59        2.85      0.21 o 
  -4   6   7        6.78        6.72      0.27 o 
  -3   6   7       11.26       10.11      0.33 o 
  -2   6   7       35.60       36.89      0.69 o 
  -1   6   7        2.15        2.14      0.11 o 
   0   6   7        0.22        0.06      0.05 o 
   1   6   7        9.40        8.54      0.19 o 
   2   6   7        1.12        1.38      0.13 o 
   3   6   7        6.24        7.42      0.21 o 
  -5   7   7        0.05        0.23      0.18 o 
  -4   7   7        4.09        4.30      0.28 o 
  -3   7   7        2.59        2.78      0.19 o 
  -2   7   7        6.25        6.45      0.22 o 
  -1   7   7        5.04        4.78      0.16 o 
   0   7   7        5.91        6.10      0.16 o 
   1   7   7        1.16        0.99      0.09 o 
   2   7   7        8.13        8.11      0.22 o 
  -3   8   7        5.44        5.82      0.34 o 
  -2   8   7        5.29        5.42      0.20 o 
  -1   8   7        4.58        4.35      0.19 o 
   0   8   7        0.04        0.01      0.11 o 
   1   8   7        0.83        0.69      0.14 o 
  -7   0   8        5.27        6.60      0.23 o 
  -6   0   8        0.47        0.84      0.10 o 
  -5   0   8        0.01        0.00      0.15 o 
  -4   0   8      318.92      318.70      5.76 o 
  -3   0   8       15.42       17.13      0.28 o 
  -2   0   8        0.04        0.15      0.05 o 
  -1   0   8        1.72        1.69      0.08 o 
   0   0   8        8.77        8.53      0.15 o 
   1   0   8      192.09      190.52      2.38 o 
   2   0   8      169.32      171.90      2.42 o 
   3   0   8        0.00        0.00      0.06 o 
   4   0   8        2.00        2.41      0.21 o 
  -7   1   8        1.32        1.32      0.10 o 
  -6   1   8        6.89        6.90      0.16 o 
  -5   1   8       74.65       74.53      0.97 o 
  -4   1   8       15.80       16.08      0.25 o 
  -3   1   8       71.54       68.93      0.78 o 
  -2   1   8       32.69       28.77      0.26 o 
  -1   1   8       17.41       13.67      0.15 o 
   0   1   8        5.34        5.43      0.09 o 
   1   1   8      235.60      236.17      2.10 o 
   2   1   8       22.12       22.26      0.28 o 
   3   1   8       14.57       14.84      0.25 o 
   4   1   8        2.61        2.66      0.18 o 
  -7   2   8        3.61        4.52      0.16 o 
  -6   2   8        1.45        1.50      0.06 o 
  -5   2   8       14.80       14.97      0.21 o 
  -4   2   8       59.99       61.15      0.82 o 
  -3   2   8       95.41       95.66      1.07 o 
  -2   2   8        4.88        4.29      0.12 o 
  -1   2   8        3.35        2.92      0.07 o 
   0   2   8       87.50       83.55      0.89 o 
   1   2   8       11.25       10.05      0.15 o 
   2   2   8        5.78        6.01      0.12 o 
   3   2   8       21.05       20.56      0.34 o 
   4   2   8        1.16        1.84      0.10 o 
  -7   3   8        0.36        0.28      0.07 o 
  -6   3   8       12.30       12.35      0.20 o 
  -5   3   8        0.07        0.17      0.06 o 
  -4   3   8       35.63       34.62      0.55 o 
  -3   3   8        6.27        6.04      0.13 o 
  -2   3   8       52.86       50.81      0.59 o 
  -1   3   8        9.66        9.07      0.15 o 
   0   3   8       89.69       85.43      0.95 o 
   1   3   8       12.35       11.78      0.22 o 
   2   3   8       35.88       36.29      0.67 o 
   3   3   8        5.99        5.78      0.22 o 
   4   3   8        0.78        0.74      0.09 o 
  -6   4   8        1.62        1.21      0.09 o 
  -5   4   8       17.88       18.93      0.35 o 
  -4   4   8        5.46        5.60      0.16 o 
  -3   4   8       58.84       60.41      0.91 o 
  -2   4   8        0.97        1.36      0.09 o 
  -1   4   8        8.92        8.73      0.17 o 
   0   4   8       44.87       42.86      0.76 o 
   1   4   8        0.09        0.03      0.08 o 
   2   4   8        6.70        6.83      0.18 o 
   3   4   8       14.83       15.45      0.70 o 
   4   4   8        0.41        0.68      0.15 o 
  -6   5   8        0.68        0.80      0.18 o 
  -5   5   8        8.84        9.62      0.34 o 
  -4   5   8        5.72        5.13      0.27 o 
  -3   5   8        5.83        5.55      0.29 o 
  -2   5   8        1.72        1.50      0.14 o 
  -1   5   8        3.59        3.20      0.12 o 
   0   5   8       22.64       21.84      0.39 o 
   1   5   8       16.09       15.52      0.40 o 
   2   5   8       14.79       15.08      0.38 o 
   3   5   8        0.04        0.00      0.12 o 
  -5   6   8        1.36        1.47      0.18 o 
  -4   6   8       15.85       17.24      0.48 o 
  -3   6   8        2.54        2.39      0.18 o 
  -2   6   8        0.32        0.15      0.12 o 
  -1   6   8       12.54       12.77      0.45 o 
   0   6   8        3.37        3.47      0.13 o 
   1   6   8       10.37       10.04      0.24 o 
   2   6   8        5.91        5.81      0.20 o 
  -4   7   8        0.07        0.01      0.13 o 
  -3   7   8        0.07        0.00      0.12 o 
  -2   7   8        0.78        0.60      0.14 o 
  -1   7   8        0.10        0.14      0.12 o 
   0   7   8        1.80        2.15      0.14 o 
   1   7   8       17.94       17.73      0.38 o 
  -2   8   8        3.30        3.01      0.39 o 
  -1   8   8        2.40        2.64      0.17 o 
  -7   0   9        2.54        2.65      0.21 o 
  -6   0   9        8.11        9.24      0.69 o 
  -5   0   9        0.87        0.66      0.13 o 
  -4   0   9        4.14        4.03      0.23 o 
  -3   0   9        7.71        6.42      0.21 o 
  -2   0   9        4.91        4.30      0.12 o 
  -1   0   9        4.18        4.14      0.08 o 
   0   0   9       31.60       32.40      0.50 o 
   1   0   9        1.96        2.08      0.11 o 
   2   0   9       26.82       26.25      0.44 o 
   3   0   9        0.00        0.00      0.10 o 
   4   0   9        1.83        1.81      0.21 o 
  -7   1   9        1.04        1.22      0.13 o 
  -6   1   9        5.05        5.31      0.16 o 
  -5   1   9       25.91       26.96      0.93 o 
  -4   1   9        2.29        1.93      0.11 o 
  -3   1   9       18.23       18.44      0.25 o 
  -2   1   9       10.25        8.83      0.14 o 
  -1   1   9       17.23       15.54      0.19 o 
   0   1   9       22.44       22.06      0.31 o 
   1   1   9       14.52       14.89      0.20 o 
   2   1   9       15.28       16.13      0.22 o 
   3   1   9        8.67        8.83      0.20 o 
   4   1   9        5.84        6.85      0.26 o 
  -7   2   9        1.72        2.12      0.12 o 
  -6   2   9        0.52        0.67      0.12 o 
  -5   2   9        0.37        0.26      0.05 o 
  -4   2   9       10.74       10.73      0.22 o 
  -3   2   9        8.49        8.48      0.16 o 
  -2   2   9        1.50        1.85      0.07 o 
  -1   2   9        8.44        6.94      0.15 o 
   0   2   9       56.45       56.18      0.77 o 
   1   2   9       16.39       15.43      0.27 o 
   2   2   9       11.11       11.71      0.21 o 
   3   2   9        8.70        9.28      0.21 o 
   4   2   9        0.41        0.08      0.11 o 
  -6   3   9       11.00       12.48      0.23 o 
  -5   3   9        0.05        0.01      0.06 o 
  -4   3   9        9.64       10.36      0.22 o 
  -3   3   9        9.87        9.18      0.17 o 
  -2   3   9       11.17       11.39      0.20 o 
  -1   3   9       20.79       18.05      0.29 o 
   0   3   9       10.10       11.00      0.21 o 
   1   3   9        4.70        4.43      0.17 o 
   2   3   9        4.39        4.20      0.20 o 
   3   3   9        5.31        5.27      0.25 o 
  -6   4   9        0.37        0.65      0.09 o 
  -5   4   9        0.66        0.79      0.08 o 
  -4   4   9        6.29        6.24      0.17 o 
  -3   4   9       19.22       18.23      0.34 o 
  -2   4   9       14.50       12.90      0.30 o 
  -1   4   9       49.71       49.49      0.77 o 
   0   4   9       11.29        9.75      0.28 o 
   1   4   9        7.29        7.92      0.24 o 
   2   4   9        6.04        6.16      0.22 o 
   3   4   9        3.23        2.72      0.20 o 
  -5   5   9        5.04        6.85      0.50 o 
  -4   5   9        3.61        3.18      0.20 o 
  -3   5   9        6.11        5.86      0.28 o 
  -2   5   9       21.29       21.06      0.53 o 
  -1   5   9        2.50        2.39      0.12 o 
   0   5   9        6.98        6.50      0.21 o 
   1   5   9        1.42        1.67      0.12 o 
   2   5   9        8.63        9.57      0.33 o 
  -5   6   9        2.81        2.82      0.22 o 
  -4   6   9        1.73        2.20      0.19 o 
  -3   6   9        5.13        5.04      0.25 o 
  -2   6   9        1.38        1.23      0.20 o 
  -1   6   9       12.80       11.85      0.37 o 
   0   6   9        4.52        4.92      0.19 o 
   1   6   9        1.05        1.89      0.20 o 
  -3   7   9        1.69        1.90      0.19 o 
  -2   7   9        0.34        0.21      0.17 o 
  -1   7   9        0.12        0.11      0.13 o 
   0   7   9        2.64        3.04      0.21 o 
  -7   0  10        0.34        1.13      0.18 o 
  -6   0  10        4.18        4.25      0.35 o 
  -5   0  10        3.21        3.62      0.22 o 
  -4   0  10        0.18        0.32      0.11 o 
  -3   0  10        0.04        0.31      0.12 o 
  -2   0  10       25.36       22.97      0.89 o 
  -1   0  10       79.75       72.42      2.77 o 
   0   0  10       12.63       11.92      0.31 o 
   1   0  10        0.02        0.02      0.05 o 
   2   0  10        2.84        2.68      0.11 o 
   3   0  10        1.87        2.20      0.16 o 
  -6   1  10       13.15       15.61      0.37 o 
  -5   1  10        6.09        6.39      0.20 o 
  -4   1  10        2.97        2.83      0.14 o 
  -3   1  10        9.87        9.08      0.23 o 
  -2   1  10       26.41       22.51      0.44 o 
  -1   1  10        7.78        6.89      0.15 o 
   0   1  10        4.91        4.96      0.17 o 
   1   1  10        0.33        0.37      0.04 o 
   2   1  10        4.17        3.79      0.13 o 
   3   1  10       10.00       10.12      0.41 o 
  -6   2  10        1.07        1.23      0.11 o 
  -5   2  10        0.83        1.04      0.09 o 
  -4   2  10        7.54        7.66      0.16 o 
  -3   2  10        6.86        7.38      0.15 o 
  -2   2  10       34.94       32.55      0.47 o 
  -1   2  10       52.32       47.06      0.65 o 
   0   2  10       12.33       12.95      0.24 o 
   1   2  10        4.48        4.57      0.16 o 
   2   2  10       16.98       16.63      0.31 o 
   3   2  10        4.37        4.78      0.25 o 
  -6   3  10        8.43        9.13      0.33 o 
  -5   3  10        0.78        1.05      0.12 o 
  -4   3  10        2.04        1.88      0.09 o 
  -3   3  10       32.04       31.64      0.46 o 
  -2   3  10        0.50        0.45      0.06 o 
  -1   3  10        4.26        4.29      0.12 o 
   0   3  10        2.96        2.70      0.12 o 
   1   3  10        2.31        2.79      0.15 o 
   2   3  10        9.00       10.33      0.29 o 
  -6   4  10        0.03        0.04      0.17 o 
  -5   4  10        2.10        2.16      0.12 o 
  -4   4  10        0.08        0.21      0.07 o 
  -3   4  10        4.79        5.54      0.19 o 
  -2   4  10       16.64       16.02      0.30 o 
  -1   4  10       19.68       17.76      0.38 o 
   0   4  10        1.75        1.24      0.11 o 
   1   4  10        5.48        6.17      0.22 o 
   2   4  10        4.01        3.86      0.22 o 
  -5   5  10        3.91        4.86      0.26 o 
  -4   5  10        2.95        3.23      0.21 o 
  -3   5  10        2.03        2.43      0.26 o 
  -2   5  10       23.73       23.57      0.59 o 
  -1   5  10        6.17        7.00      0.25 o 
   0   5  10        5.09        6.07      0.27 o 
   1   5  10        0.35        0.14      0.10 o 
  -4   6  10        2.64        2.93      0.22 o 
  -3   6  10        2.50        2.74      0.20 o 
  -2   6  10       13.89       13.43      0.42 o 
  -1   6  10        8.28        8.23      0.33 o 
   0   6  10        6.80        6.74      0.22 o 
  -6   0  11        0.05        0.00      0.16 o 
  -5   0  11        0.54        0.64      0.14 o 
  -4   0  11        0.04        0.14      0.12 o 
  -3   0  11        1.15        0.86      0.15 o 
  -2   0  11       24.99       22.79      1.32 o 
  -1   0  11        0.01        0.00      0.10 o 
   0   0  11        1.05        1.10      0.07 o 
   1   0  11        7.28        7.21      0.19 o 
   2   0  11        6.34        6.19      0.19 o 
  -6   1  11        2.42        2.91      0.16 o 
  -5   1  11        0.96        0.88      0.11 o 
  -4   1  11        0.52        0.29      0.08 o 
  -3   1  11        4.03        4.08      0.19 o 
  -2   1  11        8.61        8.65      0.19 o 
  -1   1  11        1.04        0.98      0.06 o 
   0   1  11        7.76        8.40      0.19 o 
   1   1  11        0.57        0.71      0.07 o 
   2   1  11        0.57        0.62      0.09 o 
  -6   2  11        1.24        1.41      0.12 o 
  -5   2  11        6.89        7.30      0.22 o 
  -4   2  11        0.01        0.13      0.09 o 
  -3   2  11        5.49        5.93      0.14 o 
  -2   2  11        1.22        1.16      0.07 o 
  -1   2  11        9.86        9.94      0.24 o 
   0   2  11        7.64        7.96      0.18 o 
   1   2  11        6.51        7.33      0.21 o 
   2   2  11        0.20        0.34      0.13 o 
  -5   3  11        1.22        1.08      0.21 o 
  -4   3  11        4.83        5.94      0.16 o 
  -3   3  11        4.54        5.13      0.13 o 
  -2   3  11        2.42        2.56      0.10 o 
  -1   3  11        3.02        3.30      0.12 o 
   0   3  11       12.68       13.48      0.34 o 
   1   3  11        5.64        6.11      0.22 o 
  -5   4  11        6.86        8.40      0.41 o 
  -4   4  11        7.09        7.56      0.34 o 
  -3   4  11        3.83        3.90      0.17 o 
  -2   4  11        0.58        0.61      0.09 o 
  -1   4  11       12.52       12.04      0.31 o 
   0   4  11        1.59        1.73      0.13 o 
   1   4  11        6.31        6.11      0.23 o 
  -4   5  11        3.15        4.37      0.25 o 
  -3   5  11        1.79        1.54      0.17 o 
  -2   5  11        3.98        3.84      0.23 o 
  -1   5  11        2.48        2.30      0.13 o 
   0   5  11        3.01        3.02      0.17 o 
  -5   0  12        3.26        3.81      0.34 o 
  -4   0  12        7.90        9.24      0.37 o 
  -3   0  12        4.18        4.13      0.25 o 
  -2   0  12        5.51        5.87      0.42 o 
  -1   0  12        3.36        4.04      0.25 o 
   0   0  12        2.16        1.45      0.36 o 
   1   0  12        2.16        2.87      0.23 o 
  -5   1  12        2.29        2.36      0.18 o 
  -4   1  12        3.18        3.06      0.19 o 
  -3   1  12        0.28        0.51      0.10 o 
  -2   1  12        2.94        2.91      0.15 o 
  -1   1  12        5.46        5.09      0.12 o 
   0   1  12       15.10       17.33      0.46 o 
   1   1  12       10.11       11.97      0.27 o 
  -5   2  12        5.67        6.87      0.25 o 
  -4   2  12        2.30        2.81      0.16 o 
  -3   2  12        1.16        1.08      0.11 o 
  -2   2  12        0.18        0.21      0.05 o 
  -1   2  12        0.62        0.80      0.07 o 
   0   2  12        3.81        4.34      0.14 o 
  -4   3  12        3.62        4.68      0.33 o 
  -3   3  12        0.32        0.14      0.13 o 
  -2   3  12        0.71        0.39      0.07 o 
  -1   3  12        2.65        3.10      0.13 o 
   0   3  12        0.32        0.23      0.11 o 
  -3   4  12        1.93        2.19      0.16 o 
  -2   4  12        0.95        1.36      0.11 o 
  -1   4  12        1.44        1.47      0.13 o 
  -3   0  13        0.24        0.45      0.15 o 
  -2   0  13        4.07        5.02      0.39 o 
  -1   0  13        1.20        1.20      0.18 o 
  -3   1  13        1.34        1.56      0.13 o 
  -2   1  13        0.91        1.61      0.15 o 
                                                 
